# Supplementary material for: Hydrodemethoxylation/Dealkylation on Bifunctional Nanosized Zeolite Beta
Source: Molecules. 2021 Dec 20;26(24):7694. doi: 10.3390/molecules26247694 (PMC8708772; doi:10.3390/molecules26247694)
Supplement: Supplementary file 1 [file molecules-26-07694-s001.zip]

Archive with 1 entries (1 files):
- molecules-1495479-supplementary.pdf
